# Supplementary material for: The Helicobacter pylori AI-clinician harnesses artificial intelligence to personalise H. pylori treatment recommendations
Source: Nat Commun. 2025 Jul 14;16:6472. doi: 10.1038/s41467-025-61329-5 (PMC12259899; doi:10.1038/s41467-025-61329-5)
Supplement: Supplementary file 3 — Supplementary Dataset 1 [file 41467_2025_61329_MOESM3_ESM.csv]

Supplementary Data 1: One-Hot Encoded Patient Feature Summary
Feature	True Count	False Count	True (vs. False) Proportion
Gender:Male	15622	22427	0.410575836
Gender:Female	22406	15643	0.588872244
Gender:NA	21	38028	0.00055192
Ethnic Background :Asian	435	37614	0.011432626
Ethnic Background :Other	2699	35350	0.070934847
Ethnic Background :NA	948	37101	0.024915241
Ethnic Background :Caucasian	33725	4324	0.886357066
Ethnic Background :Black	242	37807	0.00636022
Drug allergies:Yes, Specify...	984	37065	0.025861389
Drug allergies:NA	20	38029	0.000525638
Drug allergies:No	37045	1004	0.973612973
Is the patient taking any concurrent medication?:Yes	13555	24494	0.35625115
Is the patient taking any concurrent medication?:NA	1071	36978	0.028147915
Is the patient taking any concurrent medication?:No	23423	14626	0.615600936
Proton pump inhibitors:On demand	2980	35069	0.078320061
Proton pump inhibitors:Daily	4660	33389	0.122473652
Proton pump inhibitors:Not taking	5680	32369	0.14928119
Proton pump inhibitors:NA	24729	13320	0.649925097
Acetylsalicylic acid:On demand	136	37913	0.003574338
Acetylsalicylic acid:Daily	1819	36230	0.047806775
Acetylsalicylic acid:Not taking	11183	26866	0.293910484
Acetylsalicylic acid:NA	24911	13138	0.654708402
NSAIDs:On demand	2744	35305	0.072117533
NSAIDs:Daily	432	37617	0.011353781
NSAIDs:Not taking	9942	28107	0.261294646
NSAIDs:NA	24931	13118	0.65523404
Statins:On demand	70	37979	0.001839733
Statins:Not taking	8967	29082	0.235669794
Statins:Daily	4099	33950	0.107729507
Statins:NA	24913	13136	0.654760966
Indication :Preneoplastic lesions (atrophic gastritis or intestinal metaplasia)	927	37122	0.024363321
Indication :Unexplained iron deficiency anaemia	809	37240	0.021262057
Indication :Screening (to prevent gastric cancer)	39	38010	0.001024994
Indication :Duodenal Ulcer	3600	34449	0.094614839
Indication :Gastric Ulcer	2511	35538	0.06599385
Indication :Other	2516	35533	0.06612526
Indication :Idiopathic thrombocytopenic purpura	18	38031	0.000473074
Indication :MALT lymphoma	32	38017	0.000841021
Indication :Vitamin B12 deficiency	174	37875	0.004573051
Indication :NA	23	38026	0.000604484
Indication :First-degree relatives of patients with gastric cancer	555	37494	0.014586454
Indication :Non Investigated Dyspepsia	8928	29121	0.2346448
Indication :Long-term treatment with PPIs	170	37879	0.004467923
Indication :Surgical or endoscopic resection of gastric cancer	35	38014	0.000919866
Indication :NSAIDs (or aspirin) treatment	72	37977	0.001892297
Indication :Dyspepsia with normal endoscopy	17640	20409	0.46361271
Is the patient taking Rebamipid?:No	2471	35578	0.064942574
Is the patient taking Rebamipid?:Yes	514	37535	0.013508896
Is the patient taking Rebamipid?:NA	35064	2985	0.92154853
Age calculated bins:NA	20	38029	0.000525638
Age calculated bins:Above 60	11682	26367	0.307025152
Age calculated bins:50 - 60	8560	29489	0.224973061
Age calculated bins:40 - 50	8008	30041	0.210465452
Age calculated bins:Under 40	9779	28270	0.257010697
Region:East-centre	8588	29461	0.225708954
Region:Other	659	37390	0.017319772
Region:East	5975	32074	0.15703435
Region:West-centre	2623	35426	0.068937423
Region:North	1542	36507	0.040526689
Region:South-west	18662	19387	0.490472811
If patient has drug allergies, please specify here: (choice=Penicillin)Unchecked	37303	746	0.980393703
If patient has drug allergies, please specify here: (choice=Macrolides)Unchecked	38012	37	0.99902757
If patient has drug allergies, please specify here: (choice=Fluoroquinolones)Unchecked	37992	57	0.998501932
If patient has drug allergies, please specify here: (choice=Tetracyclines)Unchecked	37986	63	0.99834424
If patient has drug allergies, please specify here: (choice=Bismuth)Unchecked	38041	8	0.999789745
Gastrointestinal symptoms (choice=None)Unchecked	34691	3358	0.911745381
Gastrointestinal symptoms (choice=Heartburn)Unchecked	29904	8145	0.785933927
Gastrointestinal symptoms (choice=Dyspepsia)Checked	28531	9518	0.749848879
Gastrointestinal symptoms (choice=Other)Unchecked	33286	4763	0.874819312
Antibiotic Resistance (choice=No resistance)Unchecked	36947	1102	0.971037347
Antibiotic Resistance (choice=Clarithromycin)Unchecked	37574	475	0.987516098
Antibiotic Resistance (choice=Nitroimidazole)Unchecked	37378	671	0.982364845
Antibiotic Resistance (choice=Quinolone)Unchecked	37583	466	0.987752635
Antibiotic Resistance (choice=Amoxicillin)Unchecked	38010	39	0.998975006
Antibiotic Resistance (choice=Tetracycline)Unchecked	38033	16	0.99957949
Antibiotic Resistance (choice=Not performed)Unchecked	36838	1211	0.96817262
Is the patient taking pro/pre-biotics? (choice=Yes - Probiotics)Unchecked	30407	7642	0.799153723
