# Supplementary material for: The Helicobacter pylori AI-clinician harnesses artificial intelligence to personalise H. pylori treatment recommendations
Source: Nat Commun. 2025 Jul 14;16:6472. doi: 10.1038/s41467-025-61329-5 (PMC12259899; doi:10.1038/s41467-025-61329-5)
Supplement: Supplementary file 4 — Supplementary Dataset 2 [file 41467_2025_61329_MOESM4_ESM.xlsx]

## Sheet: Consolidated
Supplementary Data 2 Random Forest Impotance Scores
Quadruple Bismuth CABS
Feature	Importance (MDI)
Region:East	0.21512057652581568
Is the patient taking Rebamipid?:NA	0.1466693806527966
Ethnic Background :Caucasian	0.11571243385360448
Is the patient taking Rebamipid?:No	0.11415842483321086
Ethnic Background :Other	0.10565510858570352
Region:South-west	0.0596739
Is the patient taking pro/pre-biotics? (choice=Yes - Probiotics)Unchecked	0.0405333
Region:East-centre	0.025872425210350544
Is the patient taking Rebamipid?:Yes	0.020654279586257658
Indication :Dyspepsia with normal endoscopy	0.00990902
Indication :Non Investigated Dyspepsia	0.00825233
Region:West-centre	0.00750417
Gastrointestinal symptoms (choice=Heartburn)Unchecked	0.0071195
Is the patient taking any concurrent medication?:No	0.00707658
Age calculated bins:Under 40	0.00634923
Gastrointestinal symptoms (choice=Dyspepsia)Checked	0.00628107
Acetylsalicylic acid:Not taking	0.00579321
Gastrointestinal symptoms (choice=Other)Checked	0.00533652
Age calculated bins:Above 60	0.00502646
Statins:Not taking	0.00502234
Ethnic Background :Asian	0.00485868
Statins:NA	0.00484108
Ethnic Background :NA	0.0047632
Gender:Female	0.00447509
Gender:Male	0.00444433
Age calculated bins:50 - 60	0.00418828
Acetylsalicylic acid:NA	0.00412597
Age calculated bins:40 - 50	0.0038354
Proton pump inhibitors:Daily	0.00368462
Region:North	0.00368004
Gastrointestinal symptoms (choice=None)Unchecked	0.00312806
Indication :Gastric Ulcer	0.00304101
Is the patient taking any concurrent medication?:Yes	0.00284829
Indication :Duodenal Ulcer	0.00284411
Indication :Other	0.00260715
Proton pump inhibitors:NA	0.00244999
Indication :Preneoplastic lesions (atrophic gastritis or intestinal metaplasia)	0.0021039
Antibiotic Resistance (choice=Not performed)Unchecked	0.00164658
Antibiotic Resistance (choice=No resistance)Unchecked	0.00156413
NSAIDs:Not taking	0.00140277
Acetylsalicylic acid:Daily	0.00127942
NSAIDs:NA	0.00120232
Is the patient taking any concurrent medication?:NA	0.00116233
Antibiotic Resistance (choice=Nitroimidazole)Unchecked	0.00115652
Proton pump inhibitors:Not taking	0.00110086
NSAIDs:On demand	0.00102191
Proton pump inhibitors:On demand	0.000887436
Indication :Long-term treatment with PPIs	0.000836088
Region:Other	0.000790325
Ethnic Background :Black	0.000672012
Drug allergies:Yes, Specify...	0.000647316
Drug allergies:No	0.00063557
Statins:Daily	0.000623628
Antibiotic Resistance (choice=Quinolone)Unchecked	0.000556567
Antibiotic Resistance (choice=Clarithromycin)Unchecked	0.000555043
Indication :NSAIDs (or aspirin) treatment	0.000396609
Indication :First-degree relatives of patients with gastric cancer	0.00039307
Indication :Unexplained iron deficiency anaemia	0.000300046
If patient has drug allergies, please specify here: (choice=Penicillin)Unchecked	0.000201591
Indication :Screening (to prevent gastric cancer)	0.000169361
Acetylsalicylic acid:On demand	0.000159499
If patient has drug allergies, please specify here: (choice=Tetracyclines)Unchecked	0.000149667
Statins:On demand	0.000131942
Age calculated bins:NA	0.000115405
NSAIDs:Daily	0.000109476
Indication :Surgical or endoscopic resection of gastric cancer	0.000108012
If patient has drug allergies, please specify here: (choice=Bismuth)Unchecked	9.503927927100457e-05
Indication :MALT lymphoma	8.254974049668174e-05
Gender:NA	7.901150725401054e-05
If patient has drug allergies, please specify here: (choice=Fluoroquinolones)Unchecked	4.3974570658653364e-05
Indication :NA	3.536997797636809e-05
If patient has drug allergies, please specify here: (choice=Macrolides)Unchecked	2.0324294670591276e-05
Indication :Idiopathic thrombocytopenic purpura	1.5817078642395863e-05
Indication :Vitamin B12 deficiency	1.0033764616124844e-05
Drug allergies:NA	1.4245047730028902e-06
Antibiotic Resistance (choice=Amoxicillin)Unchecked	1.1406594449570646e-06
Antibiotic Resistance (choice=Tetracycline)Unchecked	2.9705916304402096e-07
Pylera
Feature	Importance (MDI)
Statins:NA	0.127086
Region:South-west	0.0900215
NSAIDs:NA	0.072252
Acetylsalicylic acid:Not taking	0.0695009
Is the patient taking any concurrent medication?:Yes	0.0639379
Acetylsalicylic acid:NA	0.0609539
Proton pump inhibitors:NA	0.0512968
Is the patient taking any concurrent medication?:No	0.0393763
Statins:Not taking	0.0360523
Region:East-centre	0.034815
Proton pump inhibitors:Daily	0.0241952
NSAIDs:Not taking	0.0185199
NSAIDs:On demand	0.0167842
Is the patient taking pro/pre-biotics? (choice=Yes - Probiotics)Unchecked	0.015978
Gastrointestinal symptoms (choice=Heartburn)Unchecked	0.0148939
Proton pump inhibitors:Not taking	0.0134702
Indication :Dyspepsia with normal endoscopy	0.0133038
Age calculated bins:40 - 50	0.0131027
Gastrointestinal symptoms (choice=Dyspepsia)Checked	0.0124131
Gender:Female	0.0120985
Gender:Male	0.0120905
Region:East	0.0115512
Statins:Daily	0.0111841
Age calculated bins:Above 60	0.0110118
Gastrointestinal symptoms (choice=Other)Checked	0.0108436
Age calculated bins:50 - 60	0.0102454
Indication :Non Investigated Dyspepsia	0.0102324
Age calculated bins:Under 40	0.00956397
Indication :Duodenal Ulcer	0.00874273
Proton pump inhibitors:On demand	0.00827331
Acetylsalicylic acid:Daily	0.00754108
Indication :Gastric Ulcer	0.0060181
Region:West-centre	0.00598397
Ethnic Background :Caucasian	0.00595107
Indication :Other	0.00579154
Gastrointestinal symptoms (choice=None)Unchecked	0.00515169
Indication :Unexplained iron deficiency anaemia	0.00497868
Drug allergies:No	0.00458752
Antibiotic Resistance (choice=No resistance)Unchecked	0.00405765
Drug allergies:Yes, Specify...	0.00404202
If patient has drug allergies, please specify here: (choice=Penicillin)Unchecked	0.00372875
Indication :Preneoplastic lesions (atrophic gastritis or intestinal metaplasia)	0.00363117
Is the patient taking Rebamipid?:NA	0.00362709
Region:Other	0.00351634
Ethnic Background :Other	0.00334927
Indication :First-degree relatives of patients with gastric cancer	0.0029259
NSAIDs:Daily	0.00277664
Antibiotic Resistance (choice=Nitroimidazole)Unchecked	0.00195794
Indication :Vitamin B12 deficiency	0.00177304
Region:North	0.00170139
Ethnic Background :NA	0.00146731
Antibiotic Resistance (choice=Not performed)Unchecked	0.0013512
Antibiotic Resistance (choice=Quinolone)Unchecked	0.00134378
Is the patient taking Rebamipid?:No	0.00125736
If patient has drug allergies, please specify here: (choice=Fluoroquinolones)Unchecked	0.00101212
Indication :Long-term treatment with PPIs	0.000864381
Acetylsalicylic acid:On demand	0.000786813
Is the patient taking any concurrent medication?:NA	0.000767031
Antibiotic Resistance (choice=Clarithromycin)Unchecked	0.000693313
Ethnic Background :Black	0.000498856
Statins:On demand	0.000490428
Ethnic Background :Asian	0.000411677
Indication :Screening (to prevent gastric cancer)	0.00031407
Indication :NSAIDs (or aspirin) treatment	0.000266719
If patient has drug allergies, please specify here: (choice=Macrolides)Unchecked	0.000238047
Indication :Surgical or endoscopic resection of gastric cancer	0.000237505
Age calculated bins:NA	0.00020621
Antibiotic Resistance (choice=Tetracycline)Unchecked	0.000172834
Is the patient taking Rebamipid?:Yes	0.000172788
If patient has drug allergies, please specify here: (choice=Tetracyclines)Unchecked	0.000163253
Antibiotic Resistance (choice=Amoxicillin)Unchecked	0.000133174
Indication :MALT lymphoma	0.000122791
Indication :Idiopathic thrombocytopenic purpura	8.76157e-05
Drug allergies:NA	5.2763e-05
Indication :NA	3.33171e-06
Gender:NA	1.71161e-06
If patient has drug allergies, please specify here: (choice=Bismuth)Unchecked	1.46914e-06
Bismuth (Pylera or CABS)
Feature	Importance (MDI)
Region:East	0.0623432
Is the patient taking any concurrent medication?:Yes	0.0365876
Statins:NA	0.0359156
Gastrointestinal symptoms (choice=Heartburn)Unchecked	0.0354624
Proton pump inhibitors:NA	0.0347176
NSAIDs:NA	0.033862089905877094
Acetylsalicylic acid:NA	0.032740971660101315
Is the patient taking pro/pre-biotics? (choice=Yes - Probiotics)Unchecked	0.032255
Region:South-west	0.031911804506280415
Region:East-centre	0.0315676
Gastrointestinal symptoms (choice=Dyspepsia)Checked	0.0301413
Is the patient taking Rebamipid?:NA	0.028900584649131176
Is the patient taking Rebamipid?:No	0.028562949492584328
Gastrointestinal symptoms (choice=Other)Checked	0.025369085837009822
Ethnic Background :Caucasian	0.024246715326253977
Ethnic Background :Other	0.023745894677667415
Age calculated bins:40 - 50	0.023367785163230056
Statins:Not taking	0.0228859
Indication :Dyspepsia with normal endoscopy	0.020794256743722633
Age calculated bins:50 - 60	0.020283
Acetylsalicylic acid:Not taking	0.0201764
Age calculated bins:Above 60	0.0198652
Gender:Male	0.019750969167977146
NSAIDs:Not taking	0.018919330647481084
Gender:Female	0.0187845
Age calculated bins:Under 40	0.0176684
Indication :Non Investigated Dyspepsia	0.0171537
Is the patient taking any concurrent medication?:No	0.015509238902882175
Indication :Duodenal Ulcer	0.015332901767151082
Indication :Gastric Ulcer	0.0126604
Gastrointestinal symptoms (choice=None)Unchecked	0.012546879459148305
Is the patient taking any concurrent medication?:NA	0.012239642908180595
Indication :Other	0.011674513776715793
Statins:Daily	0.010944927720347703
Region:West-centre	0.010710464173400698
Proton pump inhibitors:Not taking	0.010502959192110558
Proton pump inhibitors:Daily	0.010432647643548834
Antibiotic Resistance (choice=No resistance)Unchecked	0.010205511880952603
Antibiotic Resistance (choice=Not performed)Unchecked	0.00982732
Antibiotic Resistance (choice=Nitroimidazole)Unchecked	0.00845521
Region:North	0.00740857
NSAIDs:On demand	0.00699954
Indication :Preneoplastic lesions (atrophic gastritis or intestinal metaplasia)	0.00657606
Indication :Unexplained iron deficiency anaemia	0.00618617
Proton pump inhibitors:On demand	0.00614096
Antibiotic Resistance (choice=Clarithromycin)Unchecked	0.00579314
Region:Other	0.0057385
Drug allergies:Yes, Specify...	0.00561695
Antibiotic Resistance (choice=Quinolone)Unchecked	0.00556766
Drug allergies:No	0.0046274
Ethnic Background :NA	0.00455807
Acetylsalicylic acid:Daily	0.00455429
Indication :First-degree relatives of patients with gastric cancer	0.00449764
If patient has drug allergies, please specify here: (choice=Penicillin)Unchecked	0.00339467
Ethnic Background :Asian	0.0030308
Is the patient taking Rebamipid?:Yes	0.00278528
Indication :Long-term treatment with PPIs	0.00267369
Ethnic Background :Black	0.00261955
NSAIDs:Daily	0.00256022
Indication :Vitamin B12 deficiency	0.00206522
Indication :Screening (to prevent gastric cancer)	0.000909279
Indication :NSAIDs (or aspirin) treatment	0.000740924
Antibiotic Resistance (choice=Amoxicillin)Unchecked	0.000654074
Acetylsalicylic acid:On demand	0.000653418
Indication :MALT lymphoma	0.000618461
Statins:On demand	0.000577202
Indication :NA	0.000517775
Indication :Idiopathic thrombocytopenic purpura	0.00050851
Indication :Surgical or endoscopic resection of gastric cancer	0.000485995
If patient has drug allergies, please specify here: (choice=Tetracyclines)Unchecked	0.00046533
Antibiotic Resistance (choice=Tetracycline)Unchecked	0.000409771
If patient has drug allergies, please specify here: (choice=Fluoroquinolones)Unchecked	0.000268084
Drug allergies:NA	0.000233772
Age calculated bins:NA	0.000176833
Gender:NA	0.000169724
If patient has drug allergies, please specify here: (choice=Macrolides)Unchecked	0.000155836
If patient has drug allergies, please specify here: (choice=Bismuth)Unchecked	3.8213072007855646e-05
Quadruple Non-Bismuth CAM
Feature	Importance (MDI)
Is the patient taking any concurrent medication?:Yes	0.0629659
Region:East	0.0500378
Statins:NA	0.0435655
NSAIDs:NA	0.0427623
Proton pump inhibitors:NA	0.0409245
Is the patient taking pro/pre-biotics? (choice=Yes - Probiotics)Unchecked	0.0388102
Acetylsalicylic acid:NA	0.0360361
Gastrointestinal symptoms (choice=Heartburn)Unchecked	0.0334428
Gastrointestinal symptoms (choice=Other)Checked	0.0291981
Gastrointestinal symptoms (choice=Dyspepsia)Checked	0.0288552
Region:South-west	0.0288249
Region:West-centre	0.0268809
Is the patient taking Rebamipid?:NA	0.0248413
Indication :Dyspepsia with normal endoscopy	0.0244655
Region:East-centre	0.0244229
Age calculated bins:40 - 50	0.0226769
NSAIDs:Not taking	0.0221921
Statins:Not taking	0.0220709
Is the patient taking Rebamipid?:No	0.0215258
Ethnic Background :Caucasian	0.021075
Indication :Non Investigated Dyspepsia	0.0195291
Age calculated bins:Above 60	0.0181908
Ethnic Background :Other	0.0179932
Acetylsalicylic acid:Not taking	0.0177057
Age calculated bins:50 - 60	0.0176429
Gender:Male	0.0175635
Age calculated bins:Under 40	0.0174501
Gender:Female	0.0170695
Is the patient taking any concurrent medication?:No	0.0166029
Is the patient taking any concurrent medication?:NA	0.0140388
Proton pump inhibitors:Not taking	0.0136972
Indication :Duodenal Ulcer	0.0130161
Gastrointestinal symptoms (choice=None)Unchecked	0.0117917
Indication :Other	0.0108021
Indication :Gastric Ulcer	0.0100729
Antibiotic Resistance (choice=No resistance)Unchecked	0.00918605
Proton pump inhibitors:Daily	0.00902675
Statins:Daily	0.0084092
Antibiotic Resistance (choice=Not performed)Unchecked	0.00787298
Region:North	0.00686815
Antibiotic Resistance (choice=Nitroimidazole)Unchecked	0.00629392
Indication :Preneoplastic lesions (atrophic gastritis or intestinal metaplasia)	0.0060185
Indication :Unexplained iron deficiency anaemia	0.00518574
Region:Other	0.00503876
Drug allergies:Yes, Specify...	0.00496492
Ethnic Background :NA	0.00485772
Drug allergies:No	0.00477151
NSAIDs:On demand	0.00450748
Proton pump inhibitors:On demand	0.00432997
Antibiotic Resistance (choice=Quinolone)Unchecked	0.00395791
Antibiotic Resistance (choice=Clarithromycin)Unchecked	0.00391909
Indication :First-degree relatives of patients with gastric cancer	0.00343452
If patient has drug allergies, please specify here: (choice=Penicillin)Unchecked	0.00293327
Ethnic Background :Asian	0.00271853
Acetylsalicylic acid:Daily	0.0023833
Ethnic Background :Black	0.0023439
Indication :Vitamin B12 deficiency	0.00178798
Indication :Long-term treatment with PPIs	0.00166823
Is the patient taking Rebamipid?:Yes	0.00138596
Indication :Screening (to prevent gastric cancer)	0.00103332
NSAIDs:Daily	0.000923164
Indication :NA	0.000773827
Indication :Idiopathic thrombocytopenic purpura	0.000756386
Indication :MALT lymphoma	0.000707125
Indication :Surgical or endoscopic resection of gastric cancer	0.000624541
Indication :NSAIDs (or aspirin) treatment	0.000568068
Drug allergies:NA	0.000445614
If patient has drug allergies, please specify here: (choice=Tetracyclines)Unchecked	0.000223112
If patient has drug allergies, please specify here: (choice=Fluoroquinolones)Unchecked	0.00020431
Antibiotic Resistance (choice=Tetracycline)Unchecked	0.000187217
If patient has drug allergies, please specify here: (choice=Macrolides)Unchecked	0.000186219
Age calculated bins:NA	0.00018187
Statins:On demand	0.000166266
Gender:NA	0.000143223
Acetylsalicylic acid:On demand	0.000102465
Antibiotic Resistance (choice=Amoxicillin)Unchecked	8.42024e-05
If patient has drug allergies, please specify here: (choice=Bismuth)Unchecked	8.37997e-05

## Sheet: Quadruple Bismuth CABS
Feature	Importance
Region:East	0.21512057652581568
Is the patient taking Rebamipid?:NA	0.1466693806527966
Ethnic Background :Caucasian	0.11571243385360448
Is the patient taking Rebamipid?:No	0.11415842483321086
Ethnic Background :Other	0.10565510858570352
Region:South-west	0.0596739
Is the patient taking pro/pre-biotics? (choice=Yes - Probiotics)Unchecked	0.0405333
Region:East-centre	0.025872425210350544
Is the patient taking Rebamipid?:Yes	0.020654279586257658
Indication :Dyspepsia with normal endoscopy	0.00990902
Indication :Non Investigated Dyspepsia	0.00825233
Region:West-centre	0.00750417
Gastrointestinal symptoms (choice=Heartburn)Unchecked	0.0071195
Is the patient taking any concurrent medication?:No	0.00707658
Age calculated bins:Under 40	0.00634923
Gastrointestinal symptoms (choice=Dyspepsia)Checked	0.00628107
Acetylsalicylic acid:Not taking	0.00579321
Gastrointestinal symptoms (choice=Other)Checked	0.00533652
Age calculated bins:Above 60	0.00502646
Statins:Not taking	0.00502234
Ethnic Background :Asian	0.00485868
Statins:NA	0.00484108
Ethnic Background :NA	0.0047632
Gender:Female	0.00447509
Gender:Male	0.00444433
Age calculated bins:50 - 60	0.00418828
Acetylsalicylic acid:NA	0.00412597
Age calculated bins:40 - 50	0.0038354
Proton pump inhibitors:Daily	0.00368462
Region:North	0.00368004
Gastrointestinal symptoms (choice=None)Unchecked	0.00312806
Indication :Gastric Ulcer	0.00304101
Is the patient taking any concurrent medication?:Yes	0.00284829
Indication :Duodenal Ulcer	0.00284411
Indication :Other	0.00260715
Proton pump inhibitors:NA	0.00244999
Indication :Preneoplastic lesions (atrophic gastritis or intestinal metaplasia)	0.0021039
Antibiotic Resistance (choice=Not performed)Unchecked	0.00164658
Antibiotic Resistance (choice=No resistance)Unchecked	0.00156413
NSAIDs:Not taking	0.00140277
Acetylsalicylic acid:Daily	0.00127942
NSAIDs:NA	0.00120232
Is the patient taking any concurrent medication?:NA	0.00116233
Antibiotic Resistance (choice=Nitroimidazole)Unchecked	0.00115652
Proton pump inhibitors:Not taking	0.00110086
NSAIDs:On demand	0.00102191
Proton pump inhibitors:On demand	0.000887436
Indication :Long-term treatment with PPIs	0.000836088
Region:Other	0.000790325
Ethnic Background :Black	0.000672012
Drug allergies:Yes, Specify...	0.000647316
Drug allergies:No	0.00063557
Statins:Daily	0.000623628
Antibiotic Resistance (choice=Quinolone)Unchecked	0.000556567
Antibiotic Resistance (choice=Clarithromycin)Unchecked	0.000555043
Indication :NSAIDs (or aspirin) treatment	0.000396609
Indication :First-degree relatives of patients with gastric cancer	0.00039307
Indication :Unexplained iron deficiency anaemia	0.000300046
If patient has drug allergies, please specify here: (choice=Penicillin)Unchecked	0.000201591
Indication :Screening (to prevent gastric cancer)	0.000169361
Acetylsalicylic acid:On demand	0.000159499
If patient has drug allergies, please specify here: (choice=Tetracyclines)Unchecked	0.000149667
Statins:On demand	0.000131942
Age calculated bins:NA	0.000115405
NSAIDs:Daily	0.000109476
Indication :Surgical or endoscopic resection of gastric cancer	0.000108012
If patient has drug allergies, please specify here: (choice=Bismuth)Unchecked	9.503927927100457e-05
Indication :MALT lymphoma	8.254974049668174e-05
Gender:NA	7.901150725401054e-05
If patient has drug allergies, please specify here: (choice=Fluoroquinolones)Unchecked	4.3974570658653364e-05
Indication :NA	3.536997797636809e-05
If patient has drug allergies, please specify here: (choice=Macrolides)Unchecked	2.0324294670591276e-05
Indication :Idiopathic thrombocytopenic purpura	1.5817078642395863e-05
Indication :Vitamin B12 deficiency	1.0033764616124844e-05
Drug allergies:NA	1.4245047730028902e-06
Antibiotic Resistance (choice=Amoxicillin)Unchecked	1.1406594449570646e-06
Antibiotic Resistance (choice=Tetracycline)Unchecked	2.9705916304402096e-07

## Sheet: Pylera
Feature	Importance
Statins:NA	0.127086
Region:South-west	0.0900215
NSAIDs:NA	0.072252
Acetylsalicylic acid:Not taking	0.0695009
Is the patient taking any concurrent medication?:Yes	0.0639379
Acetylsalicylic acid:NA	0.0609539
Proton pump inhibitors:NA	0.0512968
Is the patient taking any concurrent medication?:No	0.0393763
Statins:Not taking	0.0360523
Region:East-centre	0.034815
Proton pump inhibitors:Daily	0.0241952
NSAIDs:Not taking	0.0185199
NSAIDs:On demand	0.0167842
Is the patient taking pro/pre-biotics? (choice=Yes - Probiotics)Unchecked	0.015978
Gastrointestinal symptoms (choice=Heartburn)Unchecked	0.0148939
Proton pump inhibitors:Not taking	0.0134702
Indication :Dyspepsia with normal endoscopy	0.0133038
Age calculated bins:40 - 50	0.0131027
Gastrointestinal symptoms (choice=Dyspepsia)Checked	0.0124131
Gender:Female	0.0120985
Gender:Male	0.0120905
Region:East	0.0115512
Statins:Daily	0.0111841
Age calculated bins:Above 60	0.0110118
Gastrointestinal symptoms (choice=Other)Checked	0.0108436
Age calculated bins:50 - 60	0.0102454
Indication :Non Investigated Dyspepsia	0.0102324
Age calculated bins:Under 40	0.00956397
Indication :Duodenal Ulcer	0.00874273
Proton pump inhibitors:On demand	0.00827331
Acetylsalicylic acid:Daily	0.00754108
Indication :Gastric Ulcer	0.0060181
Region:West-centre	0.00598397
Ethnic Background :Caucasian	0.00595107
Indication :Other	0.00579154
Gastrointestinal symptoms (choice=None)Unchecked	0.00515169
Indication :Unexplained iron deficiency anaemia	0.00497868
Drug allergies:No	0.00458752
Antibiotic Resistance (choice=No resistance)Unchecked	0.00405765
Drug allergies:Yes, Specify...	0.00404202
If patient has drug allergies, please specify here: (choice=Penicillin)Unchecked	0.00372875
Indication :Preneoplastic lesions (atrophic gastritis or intestinal metaplasia)	0.00363117
Is the patient taking Rebamipid?:NA	0.00362709
Region:Other	0.00351634
Ethnic Background :Other	0.00334927
Indication :First-degree relatives of patients with gastric cancer	0.0029259
NSAIDs:Daily	0.00277664
Antibiotic Resistance (choice=Nitroimidazole)Unchecked	0.00195794
Indication :Vitamin B12 deficiency	0.00177304
Region:North	0.00170139
Ethnic Background :NA	0.00146731
Antibiotic Resistance (choice=Not performed)Unchecked	0.0013512
Antibiotic Resistance (choice=Quinolone)Unchecked	0.00134378
Is the patient taking Rebamipid?:No	0.00125736
If patient has drug allergies, please specify here: (choice=Fluoroquinolones)Unchecked	0.00101212
Indication :Long-term treatment with PPIs	0.000864381
Acetylsalicylic acid:On demand	0.000786813
Is the patient taking any concurrent medication?:NA	0.000767031
Antibiotic Resistance (choice=Clarithromycin)Unchecked	0.000693313
Ethnic Background :Black	0.000498856
Statins:On demand	0.000490428
Ethnic Background :Asian	0.000411677
Indication :Screening (to prevent gastric cancer)	0.00031407
Indication :NSAIDs (or aspirin) treatment	0.000266719
If patient has drug allergies, please specify here: (choice=Macrolides)Unchecked	0.000238047
Indication :Surgical or endoscopic resection of gastric cancer	0.000237505
Age calculated bins:NA	0.00020621
Antibiotic Resistance (choice=Tetracycline)Unchecked	0.000172834
Is the patient taking Rebamipid?:Yes	0.000172788
If patient has drug allergies, please specify here: (choice=Tetracyclines)Unchecked	0.000163253
Antibiotic Resistance (choice=Amoxicillin)Unchecked	0.000133174
Indication :MALT lymphoma	0.000122791
Indication :Idiopathic thrombocytopenic purpura	8.76157e-05
Drug allergies:NA	5.2763e-05
Indication :NA	3.33171e-06
Gender:NA	1.71161e-06
If patient has drug allergies, please specify here: (choice=Bismuth)Unchecked	1.46914e-06

## Sheet: Bismuth (Pylera or CABS)
Feature	Importance
Region:East	0.0623432
Is the patient taking any concurrent medication?:Yes	0.0365876
Statins:NA	0.0359156
Gastrointestinal symptoms (choice=Heartburn)Unchecked	0.0354624
Proton pump inhibitors:NA	0.0347176
NSAIDs:NA	0.033862089905877094
Acetylsalicylic acid:NA	0.032740971660101315
Is the patient taking pro/pre-biotics? (choice=Yes - Probiotics)Unchecked	0.032255
Region:South-west	0.031911804506280415
Region:East-centre	0.0315676
Gastrointestinal symptoms (choice=Dyspepsia)Checked	0.0301413
Is the patient taking Rebamipid?:NA	0.028900584649131176
Is the patient taking Rebamipid?:No	0.028562949492584328
Gastrointestinal symptoms (choice=Other)Checked	0.025369085837009822
Ethnic Background :Caucasian	0.024246715326253977
Ethnic Background :Other	0.023745894677667415
Age calculated bins:40 - 50	0.023367785163230056
Statins:Not taking	0.0228859
Indication :Dyspepsia with normal endoscopy	0.020794256743722633
Age calculated bins:50 - 60	0.020283
Acetylsalicylic acid:Not taking	0.0201764
Age calculated bins:Above 60	0.0198652
Gender:Male	0.019750969167977146
NSAIDs:Not taking	0.018919330647481084
Gender:Female	0.0187845
Age calculated bins:Under 40	0.0176684
Indication :Non Investigated Dyspepsia	0.0171537
Is the patient taking any concurrent medication?:No	0.015509238902882175
Indication :Duodenal Ulcer	0.015332901767151082
Indication :Gastric Ulcer	0.0126604
Gastrointestinal symptoms (choice=None)Unchecked	0.012546879459148305
Is the patient taking any concurrent medication?:NA	0.012239642908180595
Indication :Other	0.011674513776715793
Statins:Daily	0.010944927720347703
Region:West-centre	0.010710464173400698
Proton pump inhibitors:Not taking	0.010502959192110558
Proton pump inhibitors:Daily	0.010432647643548834
Antibiotic Resistance (choice=No resistance)Unchecked	0.010205511880952603
Antibiotic Resistance (choice=Not performed)Unchecked	0.00982732
Antibiotic Resistance (choice=Nitroimidazole)Unchecked	0.00845521
Region:North	0.00740857
NSAIDs:On demand	0.00699954
Indication :Preneoplastic lesions (atrophic gastritis or intestinal metaplasia)	0.00657606
Indication :Unexplained iron deficiency anaemia	0.00618617
Proton pump inhibitors:On demand	0.00614096
Antibiotic Resistance (choice=Clarithromycin)Unchecked	0.00579314
Region:Other	0.0057385
Drug allergies:Yes, Specify...	0.00561695
Antibiotic Resistance (choice=Quinolone)Unchecked	0.00556766
Drug allergies:No	0.0046274
Ethnic Background :NA	0.00455807
Acetylsalicylic acid:Daily	0.00455429
Indication :First-degree relatives of patients with gastric cancer	0.00449764
If patient has drug allergies, please specify here: (choice=Penicillin)Unchecked	0.00339467
Ethnic Background :Asian	0.0030308
Is the patient taking Rebamipid?:Yes	0.00278528
Indication :Long-term treatment with PPIs	0.00267369
Ethnic Background :Black	0.00261955
NSAIDs:Daily	0.00256022
Indication :Vitamin B12 deficiency	0.00206522
Indication :Screening (to prevent gastric cancer)	0.000909279
Indication :NSAIDs (or aspirin) treatment	0.000740924
Antibiotic Resistance (choice=Amoxicillin)Unchecked	0.000654074
Acetylsalicylic acid:On demand	0.000653418
Indication :MALT lymphoma	0.000618461
Statins:On demand	0.000577202
Indication :NA	0.000517775
Indication :Idiopathic thrombocytopenic purpura	0.00050851
Indication :Surgical or endoscopic resection of gastric cancer	0.000485995
If patient has drug allergies, please specify here: (choice=Tetracyclines)Unchecked	0.00046533
Antibiotic Resistance (choice=Tetracycline)Unchecked	0.000409771
If patient has drug allergies, please specify here: (choice=Fluoroquinolones)Unchecked	0.000268084
Drug allergies:NA	0.000233772
Age calculated bins:NA	0.000176833
Gender:NA	0.000169724
If patient has drug allergies, please specify here: (choice=Macrolides)Unchecked	0.000155836
If patient has drug allergies, please specify here: (choice=Bismuth)Unchecked	3.8213072007855646e-05

## Sheet: Quadruple Non-Bismuth CAM
Feature	Importance
Is the patient taking any concurrent medication?:Yes	0.0629659
Region:East	0.0500378
Statins:NA	0.0435655
NSAIDs:NA	0.0427623
Proton pump inhibitors:NA	0.0409245
Is the patient taking pro/pre-biotics? (choice=Yes - Probiotics)Unchecked	0.0388102
Acetylsalicylic acid:NA	0.0360361
Gastrointestinal symptoms (choice=Heartburn)Unchecked	0.0334428
Gastrointestinal symptoms (choice=Other)Checked	0.0291981
Gastrointestinal symptoms (choice=Dyspepsia)Checked	0.0288552
Region:South-west	0.0288249
Region:West-centre	0.0268809
Is the patient taking Rebamipid?:NA	0.0248413
Indication :Dyspepsia with normal endoscopy	0.0244655
Region:East-centre	0.0244229
Age calculated bins:40 - 50	0.0226769
NSAIDs:Not taking	0.0221921
Statins:Not taking	0.0220709
Is the patient taking Rebamipid?:No	0.0215258
Ethnic Background :Caucasian	0.021075
Indication :Non Investigated Dyspepsia	0.0195291
Age calculated bins:Above 60	0.0181908
Ethnic Background :Other	0.0179932
Acetylsalicylic acid:Not taking	0.0177057
Age calculated bins:50 - 60	0.0176429
Gender:Male	0.0175635
Age calculated bins:Under 40	0.0174501
Gender:Female	0.0170695
Is the patient taking any concurrent medication?:No	0.0166029
Is the patient taking any concurrent medication?:NA	0.0140388
Proton pump inhibitors:Not taking	0.0136972
Indication :Duodenal Ulcer	0.0130161
Gastrointestinal symptoms (choice=None)Unchecked	0.0117917
Indication :Other	0.0108021
Indication :Gastric Ulcer	0.0100729
Antibiotic Resistance (choice=No resistance)Unchecked	0.00918605
Proton pump inhibitors:Daily	0.00902675
Statins:Daily	0.0084092
Antibiotic Resistance (choice=Not performed)Unchecked	0.00787298
Region:North	0.00686815
Antibiotic Resistance (choice=Nitroimidazole)Unchecked	0.00629392
Indication :Preneoplastic lesions (atrophic gastritis or intestinal metaplasia)	0.0060185
Indication :Unexplained iron deficiency anaemia	0.00518574
Region:Other	0.00503876
Drug allergies:Yes, Specify...	0.00496492
Ethnic Background :NA	0.00485772
Drug allergies:No	0.00477151
NSAIDs:On demand	0.00450748
Proton pump inhibitors:On demand	0.00432997
Antibiotic Resistance (choice=Quinolone)Unchecked	0.00395791
Antibiotic Resistance (choice=Clarithromycin)Unchecked	0.00391909
Indication :First-degree relatives of patients with gastric cancer	0.00343452
If patient has drug allergies, please specify here: (choice=Penicillin)Unchecked	0.00293327
Ethnic Background :Asian	0.00271853
Acetylsalicylic acid:Daily	0.0023833
Ethnic Background :Black	0.0023439
Indication :Vitamin B12 deficiency	0.00178798
Indication :Long-term treatment with PPIs	0.00166823
Is the patient taking Rebamipid?:Yes	0.00138596
Indication :Screening (to prevent gastric cancer)	0.00103332
NSAIDs:Daily	0.000923164
Indication :NA	0.000773827
Indication :Idiopathic thrombocytopenic purpura	0.000756386
Indication :MALT lymphoma	0.000707125
Indication :Surgical or endoscopic resection of gastric cancer	0.000624541
Indication :NSAIDs (or aspirin) treatment	0.000568068
Drug allergies:NA	0.000445614
If patient has drug allergies, please specify here: (choice=Tetracyclines)Unchecked	0.000223112
If patient has drug allergies, please specify here: (choice=Fluoroquinolones)Unchecked	0.00020431
Antibiotic Resistance (choice=Tetracycline)Unchecked	0.000187217
If patient has drug allergies, please specify here: (choice=Macrolides)Unchecked	0.000186219
Age calculated bins:NA	0.00018187
Statins:On demand	0.000166266
Gender:NA	0.000143223
Acetylsalicylic acid:On demand	0.000102465
Antibiotic Resistance (choice=Amoxicillin)Unchecked	8.42024e-05
If patient has drug allergies, please specify here: (choice=Bismuth)Unchecked	8.37997e-05
